# Supplementary material for: Multiplex Bioanalytical Methods for Comprehensive Characterization and Quantification of the Unique Complementarity-Determining-Region Deamidation of MEDI7247, an Anti-ASCT2 Pyrrolobenzodiazepine Antibody–Drug Conjugate
Source: Antibodies (Basel). 2023 Oct 17;12(4):66. doi: 10.3390/antib12040066 (PMC10594446; doi:10.3390/antib12040066)
Supplement: Supplementary file 1 [file antibodies-12-00066-s001.zip]

Archive with 1 entries (1 files):
- antibodies-2627395-supplementary.pdf
